# Supplementary material for: Dissociating motor impairment from five-choice serial reaction time task performance in a mouse model of Angelman syndrome
Source: Front Behav Neurosci. 2022 Sep 23;16:968159. doi: 10.3389/fnbeh.2022.968159 (PMC9539753; doi:10.3389/fnbeh.2022.968159)
Supplement: Supplementary file 2 [file Table_1.XLSX]

## Sheet: Fig 2c
Habituation: distance
Mouse	Genotype	Total distance (m)
CE1-1	WT	47.8
CE1-2	WT	47
CE1-3	WT	52.8
CE1-4	WT	40.3
CE2-1	AS	29.1
CE2-2	WT	56.2
CE2-3	AS	36.1
CE2-4	WT	55.5
CE3-1	AS	39.8
CE3-2	WT	58.5
CE3-3	AS	39.4
CE4-1	WT	40.3
CE4-2	AS	22.1
CE4-3	AS	32.4
CE4-4	WT	54.3
CE5-1	WT	51.1
CE5-2	WT	47.1
CE5-3	WT	46.6
CE5-4	AS	29.1
CE6-1	AS	39.6
CE6-2	WT	38.6
CE6-3	AS	38.3
CE6-4	AS	36.8
CE7-1	AS	34.3
CE7-2	AS	35
CE7-3	AS	34.1
CE7-4	AS	33.4
CE8-1	AS	33.1
CE8-2	AS	40.5
CE8-3	WT	46.6

## Sheet: Fig 2d
Habituation: center time
Mouse	Genotype	Time in center (%)
CE1-1	WT	0.0685091
CE1-2	WT	0.22308
CE1-3	WT	0.24848
CE1-4	WT	0.22608
CE2-1	AS	0.24908
CE2-2	WT	0.29384
CE2-3	AS	0.30576
CE2-4	WT	0.2828
CE3-1	AS	0.19352
CE3-2	WT	0.18824
CE3-3	AS	0.21832
CE4-1	WT	0.39508
CE4-2	AS	0.47696
CE4-3	AS	0.33152
CE4-4	WT	0.22696
CE5-1	WT	0.34816
CE5-2	WT	0.26256
CE5-3	WT	0.33084
CE5-4	AS	0.40456
CE6-1	AS	0.2802
CE6-2	WT	0.35712
CE6-3	AS	0.32588
CE6-4	AS	0.18344
CE7-1	AS	0.14328
CE7-2	AS	0.17316
CE7-3	AS	0.29508
CE7-4	AS	0.19536
CE8-1	AS	0.15636
CE8-2	AS	0.16328
CE8-3	WT	0.13576

## Sheet: Fig 2e
Magazine training
Mouse	Genotype	Pellets received (Day 1)	Pellets received (Day 2)	Average
CE1-1	WT	10	11	10.5
CE1-2	WT	18	36	27
CE1-3	WT	24	29	26.5
CE1-4	WT	17	28	22.5
CE2-1	AS	7	2	4.5
CE2-2	WT	25	44	34.5
CE2-3	AS	7	7	7
CE2-4	WT	29	48	38.5
CE3-1	AS	6	21	13.5
CE3-2	WT	44	74	59
CE3-3	AS	31	44	37.5
CE4-1	WT	24	34	29
CE4-2	AS	17	25	21
CE4-3	AS	20	19	19.5
CE4-4	WT	20	26	23
CE5-1	WT	29	48	38.5
CE5-2	WT	24	36	30
CE5-3	WT	17	28	22.5
CE5-4	AS	26	29	27.5
CE6-1	AS	20	35	27.5
CE6-2	WT	3	1	2
CE6-3	AS	15	50	32.5
CE6-4	AS	37	55	46
CE7-1	AS	40	53	46.5
CE7-2	AS	45	55	50
CE7-3	AS	30	41	35.5
CE7-4	AS	44	42	43
CE8-1	AS	16	33	24.5
CE8-2	AS	35	50	42.5
CE8-3	WT	25	33	29

## Sheet: Fig 3b
Acquisition: learning curves (trials)
		Day
		1	2	3	4	5	6	7	8	9	10	11	12	13	14	15	16	17	18	19	20	21	22	23	24	25	26	27	28
Mouse	Genotype
CE1-1	WT	11	18	16	19	29	27
CE1-2	WT	15	12	5	12	8	8	13	16	25	25
CE1-3	WT	16	18	11	11	19	29	40
CE1-4	WT	18	19	23	33	43
CE2-1	AS	5	5	3	5	1	9	6	5	9	2	5	2	7	6	14	24	27	31
CE2-2	WT	6	8	6	10	15	20	18	25	28
CE2-3	AS	5	8	2	5	7	6	8	14	17	27	25
CE2-4	WT	8	8	8	7	17	21	27	32
CE3-1	AS	10	11	7	17	31	31
CE3-2	WT	29	28	47	77
CE3-3	AS	8	7	6	8	10	32	42
CE4-1	WT	10	15	11	23	29	36
CE4-2	AS	8	8	4	5	4	6	3	6	4	3	8	5	6	7	7	14	15	15	15	20	14	25	19	17	25	24	26	31
CE4-3	AS	9	9	2	10	10	5	6	5	3	11	13	17	15	13	17	27	27
CE4-4	WT	18	18	23	25	32
CE5-1	WT	16	23	28	35
CE5-2	WT	14	12	24	29	32
CE5-3	WT	9	11	12	16	11	13	26	38
CE5-4	AS	13	11	4	4	2	13	5	4	7	5	11	7	24	38	37
CE6-1	AS	7	5	4	4	3	6	14	27	38
CE6-2	WT	5	17	21	30	41
CE6-3	AS	6	2	3	7	8	6	20	40	12	34	40
CE6-4	AS	6	3	2	11	19	11	22	34	53
CE7-1	AS	12	9	4	7	2	11	8	13	8	11	15	12	18	22	26	31
CE7-2	AS	10	9	5	3	13	9	16	29	29
CE7-3	AS	9	14	6	4	12	27	24	28	26
CE7-4	AS	11	7	2	7	1	9	3	4	3	25	30
CE8-1	AS	4	3	3	3	2	3	2	3	4	6	6	3	6	8	19	26	25
CE8-2	AS	13	4	2	4	3	6	3	6	3	7	5	4	8	10	13	19	20	29	37
CE8-3	WT	6	10	5	12	15	21	34	28

## Sheet: Fig 3c
Acquisition: days to criteria
Mouse	Genotype	Days to criteria
CE1-1	WT	6
CE1-2	WT	10
CE1-3	WT	7
CE1-4	WT	5
CE2-1	AS	18
CE2-2	WT	9
CE2-3	AS	11
CE2-4	WT	8
CE3-1	AS	6
CE3-2	WT	4
CE3-3	AS	7
CE4-1	WT	6
CE4-2	AS	28
CE4-3	AS	17
CE4-4	WT	5
CE5-1	WT	4
CE5-2	WT	5
CE5-3	WT	8
CE5-4	AS	15
CE6-1	AS	9
CE6-2	WT	5
CE6-3	AS	11
CE6-4	AS	9
CE7-1	AS	16
CE7-2	AS	9
CE7-3	AS	9
CE7-4	AS	11
CE8-1	AS	17
CE8-2	AS	19
CE8-3	WT	8

## Sheet: Fig 3d
Acquisition: trials at criteria
Mouse	Genotype	Trials, at criteria day 1	Trials, at criteria day 2	Average
CE1-1	WT	29	27	28
CE1-2	WT	25	25	25
CE1-3	WT	29	40	34.5
CE1-4	WT	33	43	38
CE2-1	AS	27	31	29
CE2-2	WT	25	28	26.5
CE2-3	AS	27	25	26
CE2-4	WT	27	32	29.5
CE3-1	AS	31	31	31
CE3-2	WT	47	77	62
CE3-3	AS	32	42	37
CE4-1	WT	29	36	32.5
CE4-2	AS	26	31	28.5
CE4-3	AS	27	27	27
CE4-4	WT	25	32	28.5
CE5-1	WT	28	35	31.5
CE5-2	WT	29	32	30.5
CE5-3	WT	26	38	32
CE5-4	AS	38	37	37.5
CE6-1	AS	27	38	32.5
CE6-2	WT	30	41	35.5
CE6-3	AS	34	40	37
CE6-4	AS	34	53	43.5
CE7-1	AS	26	31	28.5
CE7-2	AS	29	29	29
CE7-3	AS	28	26	27
CE7-4	AS	25	30	27.5
CE8-1	AS	26	25	25.5
CE8-2	AS	29	37	33
CE8-3	WT	34	28	31

## Sheet: Fig 3e
Discrimination: learning curves (% accuracy)
		Day
		1	2	3	4	5	6	7	8	9	10	11	12	13	14	15	16	17	18	19	20	21	22	23	24	25	26	27	28
Mouse	Genotype
CE1-1	WT	0.2	0.340206	0.515152	0.560606
CE1-2	WT	0.26087	0.473684	0.368421	0.38806	0.511111	0.553846	0.472973	0.554054	0.492308	0.633803	0.610169
CE1-3	WT	0.423913	0.376238	0.486111	0.282609	0.347222	0.393258	0.313131	0.37963	0.336449	0.361702	0.409091	0.300654	0.410256	0.308271	0.319672	0.526316	0.333333	0.442857	0.47541	0.433566	0.448819	0.5	0.470588	0.532609	0.594203
CE1-4	WT	0.24359	0.378947	0.288889	0.384615	0.427419	0.328244	0.626667	0.468354	0.522388	0.516129
CE2-1	AS	0.557692	0.578947
CE2-2	WT	0.307692	0.330645	0.464789	0.488095	0.486111	0.393617	0.571429	0.490196	0.5	0.428571	0.412371	0.488636	0.45977	0.590909	0.438356	0.64	0.626667
CE2-3	AS	0.341463	0.396825	0.482759	0.559322	0.612245	0.483871	0.65625	0.5625
CE2-4	WT	0.387755	0.571429	0.37931	0.465517	0.454545	0.471698	0.358025	0.508772	0.327586	0.4	0.363636	0.376812	0.403509	0.354839	0.555556	0.466667	0.530303	0.459016	0.476923	0.491228	0.484375	0.615385	0.605263	0.511628	0.517857	0.637931
CE3-1	AS	0.233333	0.283582	0.565217	0.581081
CE3-2	WT	0.443299	0.572222	0.605714
CE3-3	AS	0.571429	0.572816
CE4-1	WT	0.301075	0.446281	0.364486	0.486726	0.576923	0.426966	0.565217	0.427184	0.640625	0.722222
CE4-2	AS	0.192308	0.285714	0.235294	0.345455	0.44186	0.377358	0.395833	0.266667	0.469697	0.42	0.519231	0.581818	0.745098
CE4-3	AS	0.385965	0.316667	0.607843	0.72093
CE4-4	WT	0.306122	0.243056	0.222857	0.201342	0.516854	0.5
CE5-1	WT	0.0342466	0.196429	0.356522	0.392157	0.447619	0.666667	0.636364
CE5-2	WT	0.318182	0.333333	0.373494	0.673913	0.614035
CE5-3	WT	0.217391	0.415584	0.409091	0.576923	0.442308	0.594595	0.428571	0.596154	0.6
CE5-4	AS	0.58	0.636364	0.86
CE6-1	AS	0.775	0.813559
CE6-2	WT	0.247312	0.294737	0.403226	0.493827	0.733333	0.670886
CE6-3	AS	0.353846	0.446154	0.571429	0.6
CE6-4	AS	0.335938	0.495868	0.562044	0.769231
CE7-1	AS	0.511628	0.702703	0.869565	0.851064
CE7-2	AS	0.387755	0.631579	0.510638	0.558824	0.558824
CE7-3	AS	0.481481	0.328571	0.618182	0.672414
CE7-4	AS	0.298507	0.434211	0.346535	0.5	0.649351
CE8-1	AS	0.515152	0.517857
CE8-2	AS	0.682927	0.552632	0.660377	0.767123
CE8-3	WT	0.457944	0.531646	0.582278

## Sheet: Fig 3f
Discrimination: days to criteria
Mouse	Genotype	Days to criteria
CE1-1	WT	4
CE1-2	WT	11
CE1-3	WT	25
CE1-4	WT	10
CE2-1	AS	2
CE2-2	WT	17
CE2-3	AS	8
CE2-4	WT	26
CE3-1	AS	4
CE3-2	WT	3
CE3-3	AS	2
CE4-1	WT	10
CE4-2	AS	13
CE4-3	AS	4
CE4-4	WT	6
CE5-1	WT	7
CE5-2	WT	5
CE5-3	WT	9
CE5-4	AS	4
CE6-1	AS	2
CE6-2	WT	6
CE6-3	AS	4
CE6-4	AS	4
CE7-1	AS	4
CE7-2	AS	5
CE7-3	AS	4
CE7-4	AS	5
CE8-1	AS	2
CE8-2	AS	4
CE8-3	WT	3

## Sheet: Fig 3g
Discrimination: accuracy
Mouse	Genotype	Accuracy (%)
CE1-1	WT	0.538
CE1-2	WT	0.622
CE1-3	WT	0.563
CE1-4	WT	0.519
CE2-1	AS	0.568
CE2-2	WT	0.633
CE2-3	AS	0.609
CE2-4	WT	0.578
CE3-1	AS	0.573
CE3-2	WT	0.589
CE3-3	AS	0.572
CE4-1	WT	0.681
CE4-2	AS	0.663
CE4-3	AS	0.664
CE4-4	WT	0.508
CE5-1	WT	0.652
CE5-2	WT	0.644
CE5-3	WT	0.598
CE5-4	AS	0.748
CE6-1	AS	0.794
CE6-2	WT	0.702
CE6-3	AS	0.586
CE6-4	AS	0.666
CE7-1	AS	0.86
CE7-2	AS	0.559
CE7-3	AS	0.645
CE7-4	AS	0.575
CE8-1	AS	0.517
CE8-2	AS	0.714
CE8-3	WT	0.557

## Sheet: Fig 3h
Discrimination: trials at criteria
Mouse	Genotype	Trials at criteria
CE1-1	WT	34
CE1-2	WT	35.5
CE1-3	WT	42
CE1-4	WT	29
CE2-1	AS	27
CE2-2	WT	45
CE2-3	AS	31.5
CE2-4	WT	33.5
CE3-1	AS	39
CE3-2	WT	84.5
CE3-3	AS	40.5
CE4-1	WT	36
CE4-2	AS	32
CE4-3	AS	27.5
CE4-4	WT	35
CE5-1	WT	44
CE5-2	WT	33
CE5-3	WT	27.5
CE5-4	AS	30.5
CE6-1	AS	34
CE6-2	WT	44
CE6-3	AS	38
CE6-4	AS	53
CE7-1	AS	32.5
CE7-2	AS	29
CE7-3	AS	31
CE7-4	AS	36
CE8-1	AS	28
CE8-2	AS	39.5
CE8-3	WT	38.5

[truncated: 34 more sheets: Fig 3i, Fig 3j, Fig 4c, Fig 4d, Fig 4e, Fig 4f, Fig 4g, Fig 4h, Fig 4i, Fig 5a, Fig 5b, Fig 5c, Fig 5d, Fig 5e, Fig 5f, Fig 5g, Fig S1b, Fig S1c, Fig S2b, Fig S2c …]
